# Supplementary material for: Preparation and Transformations of Acetophenone-Derived Enamino Ketones, BF2-β-Ketoiminates, and BF2-β-Diketonates
Source: Molecules. 2025 Jan 29;30(3):601. doi: 10.3390/molecules30030601 (PMC11820750; doi:10.3390/molecules30030601)
Supplement: Supplementary file 1 [file molecules-30-00601-s001.zip]

Archive with 1 entries (1 files):
- molecules-3402544-supplementary.pdf
